# Supplementary material for: Some Limitations of Public Sequence Data for Phylogenetic Inference (in Plants)
Source: PLoS One. 2014 Jul 7;9(7):e98986. doi: 10.1371/journal.pone.0098986 (PMC4085032; doi:10.1371/journal.pone.0098986)
Supplement: Table S2 — Proportion of branches in tree for which each number of loci contain decisive data. (CSV) [file pone.0098986.s002.csv]

Locus rank	Number of branches for which locus has decisive sampling	Proportion of branches for which locus has decisive sampling	Cumulative number of branches	Cumulative proportion of branches
1	4088	0.16	4088	0.16
2	4756	0.18	8844	0.34
3	4705	0.18	13549	0.52
4	3594	0.14	17143	0.65
5	2525	0.1	19668	0.75
6	1871	0.07	21539	0.82
7	1229	0.05	22768	0.87
8	791	0.03	23559	0.9
9	484	0.02	24043	0.92
10	342	0.01	24385	0.93
11	253	0.01	24638	0.94
12	221	0.01	24859	0.95
13	154	0.01	25013	0.96
14	153	0.01	25166	0.96
15	111	0	25277	0.97
16	92	0	25369	0.97
17	58	0	25427	0.97
18	48	0	25475	0.97
19	34	0	25509	0.97
20	25	0	25534	0.98
21	23	0	25557	0.98
22	16	0	25573	0.98
23	17	0	25590	0.98
24	22	0	25612	0.98
25	15	0	25627	0.98
26	15	0	25642	0.98
27	15	0	25657	0.98
28	14	0	25671	0.98
29	11	0	25682	0.98
30	8	0	25690	0.98
31	8	0	25698	0.98
32	4	0	25702	0.98
33	3	0	25705	0.98
34	4	0	25709	0.98
35	3	0	25712	0.98
36	5	0	25717	0.98
37	3	0	25720	0.98
38	4	0	25724	0.98
39	1	0	25725	0.98
40	4	0	25729	0.98
41	1	0	25730	0.98
42	1	0	25731	0.98
44	1	0	25732	0.98
45	2	0	25734	0.98
46	2	0	25736	0.98
47	1	0	25737	0.98
48	2	0	25739	0.98
49	3	0	25742	0.98
51	2	0	25744	0.98
52	2	0	25746	0.98
53	1	0	25747	0.98
54	2	0	25749	0.98
55	1	0	25750	0.98
56	2	0	25752	0.98
57	3	0	25755	0.98
58	2	0	25757	0.98
59	2	0	25759	0.98
60	1	0	25760	0.98
62	1	0	25761	0.98
63	1	0	25762	0.98
64	4	0	25766	0.98
65	5	0	25771	0.98
66	4	0	25775	0.98
67	2	0	25777	0.98
68	1	0	25778	0.98
69	6	0	25784	0.98
70	5	0	25789	0.98
71	3	0	25792	0.98
72	5	0	25797	0.99
73	14	0	25811	0.99
74	17	0	25828	0.99
75	14	0	25842	0.99
76	15	0	25857	0.99
77	14	0	25871	0.99
78	8	0	25879	0.99
79	14	0	25893	0.99
80	13	0	25906	0.99
81	7	0	25913	0.99
82	13	0	25926	0.99
83	12	0	25938	0.99
84	3	0	25941	0.99
85	9	0	25950	0.99
86	6	0	25956	0.99
87	8	0	25964	0.99
88	8	0	25972	0.99
89	6	0	25978	0.99
90	5	0	25983	0.99
91	2	0	25985	0.99
92	3	0	25988	0.99
93	1	0	25989	0.99
94	6	0	25995	0.99
95	2	0	25997	0.99
96	1	0	25998	0.99
97	5	0	26003	0.99
99	1	0	26004	0.99
103	1	0	26005	0.99
104	1	0	26006	0.99
