# Supplementary material for: Some Limitations of Public Sequence Data for Phylogenetic Inference (in Plants)
Source: PLoS One. 2014 Jul 7;9(7):e98986. doi: 10.1371/journal.pone.0098986 (PMC4085032; doi:10.1371/journal.pone.0098986)
Supplement: Table S3 — Number of genera represented for each locus in data mined from GenBank 185. (CSV) [file pone.0098986.s003.csv]

Gene name	Number of genera sampled
TRNT-TRNL-TRNF	8933
ITS	8572
rbcL	7315
matK	6473
ndhF	3707
PSBA-TRNH	3201
atpB	2578
ATPB-RBCL	2076
rps4	1819
trnK_intron	1806
ETS	1293
atpA_mt	1110
rps3	866
matR	854
atp1	848
psbB	784
cob	557
nad5	490
psbA	465
rpoC2	444
psbC	410
phyA	395
atpA	387
cox1	383
ndhI	356
ndhD	354
rps16-trnK	349
ndhJ	324
ITS-23S-5S	319
TRNV-NDHC	313
accD	286
psaB	273
rpl2	270
rps2	265
rpoB	260
rps15	256
ndhB	237
rps7	233
trnG_intron_tracheophyta	233
trnQ-rps16	220
psaA	217
rps12	217
psbD	216
ndhH	211
rpl23	208
rpoA	202
trnC-ycf6-psbM	196
TRNV-TRNM	190
ycf2	190
atpI-atpH	189
ccsA	181
rps14	177
rrn16	175
trnC-rpoB	175
psbE	173
psbT	171
rrn23	171
psbA-trnK	168
psbN	165
petN	161
psaC	161
psbL	161
psbJ	160
cemA	159
rps19	159
atpH	158
psbF	158
atpI	157
psbI	157
rrn4.5	156
psbZ	155
psbK	154
psaI	153
rrn5	153
psbM-trnD	152
atpE	151
phyB_monocots	151
psaJ	151
rpl14	150
rps8	150
rpl20	149
rps11	149
rpl33	148
rpl36	148
psbH	147
petL	145
ndhE	139
ycf1	139
ndhC	138
ndhG	137
rpl16	137
rps18	137
ndhK	133
atpF	129
petA	128
rpl22	128
psbM	126
rpl32	124
accD-psaI	123
petG	115
ycf3	115
nad2	112
ndhA	112
TRNY-TRNE	108
rps16	107
clpP	105
infA	100
petB	99
cox2	94
petD	90
rpoC1	88
trnG_intron_bryos	86
trnS_UGA-trnfM	79
nad5-nad4	66
psbE-petL	61
atp9	53
cobi420_mosses	52
trnT-psbD	47
rps12-rpl20	43
cox3	42
rpL14-rpS8-rpL36	42
trnF-ndhJ	35
rps4-trnT-trnL	33
ndhF-rpl32-trnL	32
cox1i624	29
trnS-rpS4	24
psbT-psbN	22
petA-psbJ	15
